# Supplementary material for: Biopolymer-Conjugated Human C-Peptide Provides Sustained Neuroprotection and Preserves Axonal Transport in a Mouse Model of NMDA-Induced Retinal Degeneration via Antioxidative Mechanisms
Source: Antioxidants (Basel). 2026 Jul 22;15(7):911. doi: 10.3390/antiox15070911 (PMC13403778; doi:10.3390/antiox15070911)
Supplement: Supplementary file 1 [file antioxidants-15-00911-s001.zip]

Archive with 1 entries (1 files):
- antioxidants-4408338-supplementary.pdf
